# Supplementary material for: Anti-Trypanosomatidae Activity of Essential Oils and Their Main Components from Selected Medicinal Plants
Source: Molecules. 2023 Feb 2;28(3):1467. doi: 10.3390/molecules28031467 (PMC9920086; doi:10.3390/molecules28031467)
Supplement: Supplementary file 1 [file molecules-28-01467-s001.zip]

Archive with 1 entries (1 files):
- molecules-2195370-supplementary.pdf
